# Supplementary material for: Development and Early Feasibility of Chatbots for Educating Patients With Lung Cancer and Their Caregivers in Japan: Mixed Methods Study
Source: JMIR Cancer. 2021 Mar 10;7(1):e26911. doi: 10.2196/26911 (PMC8086641; doi:10.2196/26911)
Supplement: Multimedia Appendix 1 [file cancer_v7i1e26911_app1.xlsx]

## Sheet: Sheet1
major categories_Japanese	major categories	categories_Japanese	categories_English	Questions_Japanese	Questions_English
介護について	home care	医療費、高額医療費	Medical expenses, high medical expenses	医療費や高額医療費について知りたい。	I want to know about medical expenses and high medical expenses.
介護について	home care	医療費、高額医療費	Medical expenses, high medical expenses	お金のことについて	About money
介護について	home care	医療費、高額医療費	Medical expenses, high medical expenses	医療費はどれくらいかかるか。	How much does medical expenses cost?
介護について	home care	医療費、高額医療費	Medical expenses, high medical expenses	高額療養費制度とはなにか。高額療養費制度はどのように申請すればいいのか。	What is the high-cost medical treatment system? How should I apply for the high-cost medical treatment system?
介護について	home care	医療費、高額医療費	Medical expenses, high medical expenses	医療費について相談	Consultation about medical expenses
介護について	home care	往診	Home visit	往診医	Home visit doctor
介護について	home care	往診	Home visit	どうしたら可能か？	How can I do it?
介護について	home care	往診	Home visit	在宅医の選び方	How to choose a home doctor
介護について	home care	家での介護について	About long-term care at home	薬管理が一人でできず、飲み忘れがある。	I can't manage the medicine by myself and forget to take it.
介護について	home care	家での介護について	About long-term care at home	老々介護でどうしたらいいのか？	What should I do with elderly care?
介護について	home care	家での介護について	About long-term care at home	動けなくなってきたらどのようにしたらよいのか？	What should I do if I get stuck?
介護について	home care	家での介護について	About long-term care at home	苦痛な症状がある患者に対して家族ができる具体的なケアなど教えてほしい。	I would like to know the specific care that a family can provide to patients with painful symptoms.
介護について	home care	家での介護について	About long-term care at home	夜にも介護することが増えて負担です。	It is a burden to take care at night as well.
介護について	home care	介護保険のサービス内容	Long-term care insurance service content	利用できるサービス	Available services
介護について	home care	介護保険のサービス内容	Long-term care insurance service content	サービスの調整について	About service adjustment
介護について	home care	介護保険のサービス内容	Long-term care insurance service content	どんなサービスがあるのか。自分がどのサービスを受けれるのか。 手続きをどうすすめれば良いのか。	What kind of service do you have? Which service can I receive? What should I do with the procedure?
介護について	home care	介護保険のサービス内容	Long-term care insurance service content	一人暮らしで介護や支援できる人がいない。家族が遠方。一緒に暮らしている家族も病気や高齢などの理由で介護ができない。	There is no one who can provide long-term care and support by living alone. The family is far away. Family members living together cannot be cared for because of illness or old age.
介護について	home care	介護保険のサービス内容	Long-term care insurance service content	自ら相談してくるよりも、NSの声かけで認識を持つPTが多いように感じる。この場合、手続きやサービスの内容についての相談となる。	I feel that there are many PTs who are aware of the voice of NS rather than consulting on their own. In this case, it will be a consultation about the procedure and the contents of the service.
介護について	home care	介護保険申請方法	How to apply for long-term care insurance	制度の申請について	About application for the system
介護について	home care	介護保険申請方法	How to apply for long-term care insurance	介護保険申請方法、	How to apply for long-term care insurance,
介護について	home care	介護保険申請方法	How to apply for long-term care insurance	介護認定の方法	Nursing care certification method
介護について	home care	介護保険申請方法	How to apply for long-term care insurance	介護保険の申請方法。	How to apply for long-term care insurance.
介護について	home care	介護保険申請方法	How to apply for long-term care insurance	高齢で一人暮らし。世話をしてくれる身内がいない。介護保険手続きはどうすれば良いか。	Living alone in old age. I don't have a relative to take care of me. What should I do with the long-term care insurance procedure?
介護について	home care	介護保険申請方法	How to apply for long-term care insurance	介護保険申請時は介護度が低かったが変更はどのようにすればいいのか。	When I applied for long-term care insurance, the degree of long-term care was low, but how should I change it?
介護について	home care	介護保険申請方法	How to apply for long-term care insurance	介護保険の申請	Application for long-term care insurance
介護について	home care	介護保険全般	Long-term care insurance in general	介護保険について	About long-term care insurance
介護について	home care	介護保険全般	Long-term care insurance in general	介護保険	Long-term care insurance
介護について	home care	介護保険全般	Long-term care insurance in general	介護保険は使えるのか。訪問看護を（主治医から）すすめられたけど、何をしてもらったいいの？	Can long-term care insurance be used? I was advised to do home-visit nursing (from my doctor), what should I do?
介護について	home care	介護保険全般	Long-term care insurance in general	介護保険はどうしたらいいのか。	What should I do with long-term care insurance?
介護について	home care	介護保険全般	Long-term care insurance in general	介護保険とはなにか。どんなサービスが受けられるのか。	What is long-term care insurance? What kind of service can I receive?
介護について	home care	介護保険全般	Long-term care insurance in general	介護保険の申請方法及びサービス内容	How to apply for long-term care insurance and service content
介護について	home care	介護保険全般	Long-term care insurance in general	老夫婦や独居の方に今後の不安があり、介護申請した方がよいか。	Is it better to apply for long-term care because the elderly couple or those living alone are worried about the future?
介護について	home care	介護保険全般	Long-term care insurance in general	介護保険について直接聞かれることや、特に独居の方や進行に伴う不安で相談あり。	There are consultations about long-term care insurance, especially for those living alone and anxiety about progress.
介護について	home care	介護保険全般	Long-term care insurance in general	要介護１～４まで認定されるのか。	Is it certified as requiring nursing care 1 to 4?
介護について	home care	環境再生保全機構	Environmental Restoration and Conservation Organization	（中皮腫）労災又は環境再生保全機構の手当のことなど。	(Mesothelioma) Work-related accidents or allowances of the Environmental Restoration and Conservation Agency.
介護について	home care	環境再生保全機構	Environmental Restoration and Conservation Organization	環境再生保全機構なのか、労災なのか、手続きどうしたらよいのかの説明	Explanation of whether it is the Environmental Restoration and Conservation Agency, whether it is an industrial accident, or what to do with the procedure
介護について	home care	生活保護	Welfare	生保申請	Assistance application
介護について	home care	相談先について	About consultation	体調の変化を相談できる人がいない。	There is no one who can talk about changes in physical condition.
介護について	home care	相談先について	About consultation	退院後の相続先について	About inheritance after discharge
介護について	home care	保険	insurance	保険について	About insurance
介護について	home care	保険	insurance	保険の適応	Insurance coverage
介護について	home care	訪問看護とは	What is home-visit nursing?	訪問看護導入など	Introduction of home-visit nursing, etc.
介護について	home care	訪問診療とは	What is home-visit medical care?	往診医や訪問看護師などがどうサポートしてくれるのか？	How can home-visit doctors and visiting nurses support you?
介護について	home care	療養場所	Medical treatment place	緩和ケア病棟：どのようなことをしてもらえるのか	Palliative care unit: What can you do?
介護について	home care	療養場所	Medical treatment place	生活しずらくなったら病院でみてくれるのか？病院これなくなったらどうしたらええん？	Will you see me at the hospital if it becomes difficult to live? What should I do if the hospital is gone?
介護について	home care	療養場所	Medical treatment place	療養場所の選択について	About selection of medical treatment place
介護について	home care	療養場所	Medical treatment place	療養の場所について	About the place of medical treatment
介護について	home care	療養場所	Medical treatment place	病院をどこにしたらいいのかがわからない。	I don't know where to go to the hospital.
介護について	home care	労災	Industrial accident	（中皮腫）労災又は環境再生保全機構の手当のことなど。	(Mesothelioma) Work-related accidents or allowances of the Environmental Restoration and Conservation Agency.
介護について	home care	労災	Industrial accident	環境再生保全機構なのか、労災なのか、手続きどうしたらよいのかの説明	Explanation of whether it is the Environmental Restoration and Conservation Agency, whether it is an industrial accident, or what to do with the procedure
自宅生活について	life style	アルコールを飲んでよいか	Can i drink alcohol	アルコールはどのくらい飲んでいいのか。	How much alcohol can I drink?
自宅生活について	life style	アルコールを飲んでよいか	Can i drink alcohol	お酒は飲んでいいのか、	Is it okay to drink alcohol?
自宅生活について	life style	アルコールを飲んでよいか	Can i drink alcohol	飲酒に関すること	Thing about drinking
自宅生活について	life style	アルコールを飲んでよいか	Can i drink alcohol	酒飲んでいいか？	Can I drink alcohol?
自宅生活について	life style	アルコールを飲んでよいか	Can i drink alcohol	お酒は飲んでもよいか。	Can I drink alcohol?
自宅生活について	life style	アルコールを飲んでよいか	Can i drink alcohol	お酒はのんでよいか	Is it okay to drink alcohol?
自宅生活について	life style	アルコールを飲んでよいか	Can i drink alcohol	飲酒しても良いか？	Can I drink alcohol?
自宅生活について	life style	トイレ	toilet	トイレ方法	Toilet method
自宅生活について	life style	バリアフリー	Barrier-free	バリアフリーにするべきか。	Should it be barrier-free?
自宅生活について	life style	パルスオキシメーター	Pulse Oximeter	サチュレーションモニターは買わなくていいのか	Do I have to buy a saturation monitor?
自宅生活について	life style	リハビリ	Rehabilitation	しんどくても自己リハビリテーションをした方がよい？	Should I do self-rehabilitation even if it is difficult?
自宅生活について	life style	リハビリ	Rehabilitation	身体のストレッチ方法をおしえてください。	Please tell me how to stretch your body.
自宅生活について	life style	運転	operation	車（自転車）に乗ってもよいか。	Can I ride a car (bicycle)?
自宅生活について	life style	運転	operation	車（自転車）に乗ってもよいか。	Can I ride a car (bicycle)?
自宅生活について	life style	運動してよいか	Can i exercise	運動はどれくらいしても良いものか。	How much exercise can I do?
自宅生活について	life style	運動してよいか	Can i exercise	どのくらいの運動をしてもよいのか。	How much exercise can I do?
自宅生活について	life style	運動してよいか	Can i exercise	肺に負担をかけるような運動をしていいか？	Is it okay to do exercises that put a strain on my lungs?
自宅生活について	life style	運動してよいか	Can i exercise	どんな運動をしたらよいか。	What kind of exercise should I do?
自宅生活について	life style	運動してよいか	Can i exercise	いつからしたらいいのか	When to start
自宅生活について	life style	運動してよいか	Can i exercise	運動はどのくらいしていいのか	How long can you exercise
自宅生活について	life style	運動してよいか	Can i exercise	運動の事。してもいいのか	Exercise thing. Can i do it
自宅生活について	life style	運動してよいか	Can i exercise	運動はしない方がいいか。	Should I not exercise?
自宅生活について	life style	運動してよいか	Can i exercise	運動した方がいいのか？	Should I exercise?
自宅生活について	life style	運動してよいか	Can i exercise	運動しても良いか、	Can I exercise
自宅生活について	life style	温泉	Hot spring	温泉に行っていいか	Let's go to the hot spring
自宅生活について	life style	階段	Stairs	階段昇降	Stair climbing
自宅生活について	life style	階段	Stairs	階段があり、上がり下りできない。エレベーターがない。	There are stairs and you can't go up or down. There is no elevator.
自宅生活について	life style	階段	Stairs	家が高層階で階段を登るのが辛いがどうすれば良いか	It's hard for my house to climb the stairs on the upper floors, but what should I do?
自宅生活について	life style	階段	Stairs	上がり框などで段差を少なくしたいのですがどうすればよい？	I would like to reduce the level difference with a rising stile, etc. What should I do?
自宅生活について	life style	階段	Stairs	３階に住んでいて、昇る時、息苦しくて何回も休み休みになる。転居するのも難しい、何か良い方法はないか。	I live on the 3rd floor, and when I go up, I'm suffocating and I have many holidays. Is there any good way to move, which is difficult?
自宅生活について	life style	外出してよいか	Can i go out	外出の頻度はどれくらいなら良いか。	How often should I go out?
自宅生活について	life style	外出してよいか	Can i go out	空気の悪い所(PM2.5がすごいときとか人ごみ)には行かない方がいいですか。	Should I not go to places with bad air (when PM2.5 is great or crowded)?
自宅生活について	life style	外出してよいか	Can i go out	人込みの中に行かない方がよいか 外出はしないほうがよいか	Should I not go in the crowd or should I not go out?
自宅生活について	life style	外出してよいか	Can i go out	どこにもいったらいけないか。	Where should I go?
自宅生活について	life style	外出してよいか	Can i go out	外出はしても良いか、	Can i go out
自宅生活について	life style	外出してよいか	Can i go out	外出は大丈夫なのか。	Is it okay to go out?
自宅生活について	life style	外出してよいか	Can i go out	ケモすることにより外から出なくなったこと。	I couldn't get out of the outside because of chemo.
自宅生活について	life style	喫煙	smoking	たばこ吸ってええか？	Can you smoke?
自宅生活について	life style	喫煙	smoking	タバコはすってよいか	Can I smoke
自宅生活について	life style	更衣	Changing clothes	更衣方法	How to change clothes
自宅生活について	life style	骨転移がある場合の生活	Life with bone metastases	骨転移後の動作方法にいて、本人家族よりよく質問あり	I have more questions than my family about how to work after bone metastasis
自宅生活について	life style	仕事	jobs	仕事の事、してもいいのか、いつからしたらいいのか？	Is it okay to do work, and when should I start?
自宅生活について	life style	仕事	jobs	仕事はええのか？	Do you have a job?
自宅生活について	life style	仕事	jobs	治療しながら仕事できるのか？	Can you work while treating?
自宅生活について	life style	仕事	jobs	仕事は続けてよいのか？休職した方がよいか。	Can I continue working? Should I take a leave of absence?
自宅生活について	life style	仕事	jobs	仕事をしても良いか	Can i work
自宅生活について	life style	仕事	jobs	仕事をしていいか	Can i work
自宅生活について	life style	仕事	jobs	仕事はしてもよいか。	Can I work?
自宅生活について	life style	食思不振	Loss of appetite	ご飯を食べろといっても食べないがどうすれば食べてくれるのか	I don't eat rice, but how can I eat it?
自宅生活について	life style	食事内容	Meal content	外食は？	How about eating out?
自宅生活について	life style	食事内容	Meal content	食べ物の制限はどうなのか、	What about food restrictions?
自宅生活について	life style	食事内容	Meal content	何を食べたらダメ?	What should I eat?
自宅生活について	life style	食事内容	Meal content	食事はどうしたらいいですか。	What should I do with my meal?
自宅生活について	life style	食事内容	Meal content	どのような食時をしたらいいのか？	What kind of meal should I have?
自宅生活について	life style	食事内容	Meal content	食事は何と食べても良いか、	What can I eat?
自宅生活について	life style	食事内容	Meal content	食事方法	How to eat
自宅生活について	life style	食事内容	Meal content	生物食べたい。	I want to eat living things.
自宅生活について	life style	食事内容	Meal content	食事は好きなものを食べて良いのか。	Is it okay to eat what I like?
自宅生活について	life style	食事内容	Meal content	食事で気を付けないといけないことはないか。	Is there anything I should be careful about when eating?
自宅生活について	life style	食事内容	Meal content	食事に注意が必要か	Do you need to be careful about your diet?
自宅生活について	life style	食事内容	Meal content	食事で気を付けた方がいいことはなにか	What should I be careful about when eating?
自宅生活について	life style	食事内容	Meal content	何が食べやすいか	What is easy to eat
自宅生活について	life style	食事内容	Meal content	どういう食事をとればいいか？	What kind of meal should I eat?
自宅生活について	life style	食事内容	Meal content	食事の形態について（軟食やペースト食など、作り方など…）	About the form of meal (soft meal, paste meal, how to make ...)
自宅生活について	life style	睡眠	sleep	寝方	How to sleep
自宅生活について	life style	生活全般	Life in general	何に注意して生活したらよいか？	What should I be careful about when living?
自宅生活について	life style	生活全般	Life in general	普段通りに生活できるのか。	Can you live as usual?
自宅生活について	life style	生活全般	Life in general	日常生活で気をつけることは？	What should I be careful about in my daily life?
自宅生活について	life style	生活全般	Life in general	今までの生活ができなくなるのか。	Will I be unable to live up to now?
自宅生活について	life style	生活全般	Life in general	普段してはいけないことはないか。	Is there anything you shouldn't do normally?
自宅生活について	life style	生活全般	Life in general	抗癌剤中はじっとしておかないといけないか。	Do I have to stay still during the anti-cancer drug?
自宅生活について	life style	生活全般	Life in general	気をつけることはあるか？	Is there anything I should be careful about?
自宅生活について	life style	生活全般	Life in general	どの程度動いてよいか。	How much can I move?
自宅生活について	life style	生活全般	Life in general	何に気をつけてあげたらいいかわからない	I don't know what to watch out for
自宅生活について	life style	生活全般	Life in general	家の中での工夫とは？	What is the ingenuity in the house?
自宅生活について	life style	入浴方法	Bathing method	お風呂（湯船）に入ってよいか。	Can I take a bath (bath)?
自宅生活について	life style	入浴方法	Bathing method	お風呂に入ってもいいか。	Can I take a bath?
自宅生活について	life style	入浴方法	Bathing method	息切れがあるなかでの入浴方法	How to take a bath while you are short of breath
自宅生活について	life style	脳転移がある場合の生活	Life with brain metastases	脳転移がある場合の免許証は？	What is my driver's license if I have brain metastases?
自宅生活について	life style	副作用に関する食事	Diet for side effects	WBC、貧血を改善するためには何を食べたらいい？	WBC, what should I eat to improve anemia?
自宅生活について	life style	旅行	Travel	旅行は可能か？	Is it possible to travel?
自宅生活について	life style	旅行	Travel	旅行にいっていいか	Let's go on a trip
体調の変化について	changes in health condition	化学療法の副作用-一般論	Side Effects of Chemotherapy-General Theory	ケモによる副作用の対処について。	About dealing with side effects caused by chemo.
体調の変化について	changes in health condition	化学療法の副作用-一般論	Side Effects of Chemotherapy-General Theory	副作用で日常生活に支障はあるのか。	Do side effects interfere with daily life?
体調の変化について	changes in health condition	化学療法の副作用-一般論	Side Effects of Chemotherapy-General Theory	副作用の出現時や症状が強くなった時の対処方法	What to do when side effects appear or symptoms become stronger
体調の変化について	changes in health condition	化学療法の副作用-脱毛	Side effects of chemotherapy-hair loss	副作用について（脱毛など）	About side effects (hair loss, etc.)
体調の変化について	changes in health condition	化学療法の副作用-脱毛	Side effects of chemotherapy-hair loss	髪の毛がぬける	Hair pulls out
体調の変化について	changes in health condition	化学療法の副作用-脱毛	Side effects of chemotherapy-hair loss	脱毛の対応	Correspondence of hair loss
体調の変化について	changes in health condition	化学療法の副作用-嘔気	Side effects of chemotherapy-nausea	吐き気はいつまで続くのか	How long will nausea last?
体調の変化について	changes in health condition	汗	Sweat	発汗しやすいこと。	Easy to sweat.
体調の変化について	changes in health condition	汗	Sweat	あせをかいて更衣することが多い。	I often change my clothes with a rush.
体調の変化について	changes in health condition	救急車	ambulance	救急車を呼ぶ目安	Guideline for calling an ambulance
体調の変化について	changes in health condition	救急車	ambulance	どんな時に救急車を呼んだらいいですか？	When should I call an ambulance?
体調の変化について	changes in health condition	救急車	ambulance	しんどくなったら救急車はよんでいいか	Can I call an ambulance if I get tired?
体調の変化について	changes in health condition	呼吸困難	Dyspnea	酸素使用時、しんどい時酸素流量を上げていいのか？呼吸困難でオプソ使用時の使用タイミング、	Is it okay to increase the oxygen flow rate when using oxygen or when it is difficult? Timing of use when using Opso due to dyspnea,
体調の変化について	changes in health condition	呼吸困難	Dyspnea	呼吸困難時対応：息がしんどそう、どんな体勢が良いか	Responding to dyspnea: Breathing is difficult, what kind of posture is good
体調の変化について	changes in health condition	呼吸困難	Dyspnea	動いたら苦しい場合はどうしたらいいのか。	What should I do if it is difficult to move?
体調の変化について	changes in health condition	呼吸困難	Dyspnea	痛みや呼吸困難が増強時、病状進行への不安と今後どうなっていくのか（経過）？痛みや呼吸困難は軽減できる方法はあるのか？	When pain and dyspnea increase, anxiety about the progression of the condition and what will happen in the future (progress)? Is there a way to reduce pain and dyspnea?
体調の変化について	changes in health condition	呼吸困難	Dyspnea	生活の中での症状（呼吸困難等）とのつき合い方	How to deal with symptoms in life (dyspnea, etc.)
体調の変化について	changes in health condition	呼吸困難	Dyspnea	息切れを緩和する呼吸方法	Breathing method to relieve shortness of breath
体調の変化について	changes in health condition	呼吸困難	Dyspnea	息切れがしんどい何かいい方法はないか	Is there any good way to get short of breath?
体調の変化について	changes in health condition	食思不振	Loss of appetite	食事が食べれなくなるが	I can't eat food
体調の変化について	changes in health condition	食思不振	Loss of appetite	食時が食べれない	I can't eat when I eat
体調の変化について	changes in health condition	食思不振	Loss of appetite	食事がとれないが点滴してほしい。	I can't eat, but I want you to drip it.
体調の変化について	changes in health condition	食思不振	Loss of appetite	食欲がない	I have no appetite
体調の変化について	changes in health condition	食事内容	Meal content	（食事について） 食べられない、体重が減る→どんな物を食べたら良いか。 おすすめの栄養剤はあるか。 ゼリーやジュースしか食べられないけれど血糖値が高い、食べてよいか。 Alb上げたい。	(About meals) I can't eat, I lose weight 竊・What should I eat? Do you have any recommended nutritional supplements? I can only eat jelly and juice, but my blood sugar level is high, can I eat it? I want to raise Alb.
体調の変化について	changes in health condition	通院方法	How to go to the hospital	通院時バスを使っていたが、酸素を持ち歩きながらの通院はしんどい。しかしタクシーはお金がかかって困る。	I used to use the bus when I went to the hospital, but it was difficult to go to the hospital while carrying oxygen. However, taxis cost money and are in trouble.
体調の変化について	changes in health condition	発熱	Fever	熱が何度以上あればダメなのか。	How many times do I have to have a fever?
体調の変化について	changes in health condition	発熱	Fever	熱が出た。	I got a fever.
体調の変化について	changes in health condition	発熱	Fever	微熱があるがどうすればよいか	I have a slight fever, what should I do?
体調の変化について	changes in health condition	発熱	Fever	発熱時の対応	Correspondence at the time of fever
体調の変化について	changes in health condition	発熱	Fever	熱が出たときはどうしたらいいのか。	What should I do when I have a fever?
体調の変化について	changes in health condition	疲れ	Tired	疲れはどのような経過をたどるのか？	How does tiredness go?
体調の変化について	changes in health condition	疲れ	Tired	だるい	Dull
体調の変化について	changes in health condition	疲れ	Tired	寝ても、起きてもしんどい、どうしたらよいか。	It's hard to sleep or wake up, what should I do?
体調の変化について	changes in health condition	疲れ	Tired	しんどいのでどうにかしてほしい	It's tough so I want you to do something about it
体調の変化について	changes in health condition	疲れ	Tired	全身倦怠感が強い。急にふらつく事が多くなった。	Strong general malaise. There were many things that suddenly staggered.
体調の変化について	changes in health condition	予約外受診	Non-reserved consultation	受診のタイミング	Timing of consultation
体調の変化について	changes in health condition	予約外受診	Non-reserved consultation	病院に連絡した方が良いと判断される状態は？（呼吸苦や胸痛など…）	When is it judged that it is better to contact the hospital? (Breathing difficulty, chest pain, etc ...)
体調の変化について	changes in health condition	予約外受診	Non-reserved consultation	受診のタイミング	Timing of consultation
体調の変化について	changes in health condition	予約外受診	Non-reserved consultation	病院受診後のタイミングがわからない。 どんな時に病院に来たら良いのか。	I don't know the timing after visiting the hospital. When should I come to the hospital?
体調の変化について	changes in health condition	予約外受診	Non-reserved consultation	どのようなとき受診すればいいのか？	When should I go to see a doctor?
体調の変化について	changes in health condition	予約外受診	Non-reserved consultation	体調が悪いなど受診のタイミングについて	About the timing of consultation such as poor physical condition
体調の変化について	changes in health condition	予約外受診	Non-reserved consultation	どんな時に病院に連絡したらいいか	When should I contact the hospital
体調の変化について	changes in health condition	予約外受診	Non-reserved consultation	どの程度の症状（熱、下痢、悪心、皮疹等）になったら電話するのか？ 症状が出た時に電話をした方が良いのか？外来日でなくても来院した方が良いのか？	How many symptoms (fever, diarrhea, nausea, rash, etc.) should I call? Should I call when I have symptoms? Should I come to the hospital even if it is not an outpatient day?
体調の変化について	changes in health condition	予約外受診	Non-reserved consultation	病院受診の目安	Estimated hospital consultation
体調の変化について	changes in health condition	予約外受診	Non-reserved consultation	何かあったときどうしたらいいかわからない。 些細な事でも電話してもいいのか？	I don't know what to do when something happens. Can I call even the smallest things?
体調の変化について	changes in health condition	予約外受診	Non-reserved consultation	予約日以外にも（心配な時に）受診してもよいのか	Is it okay to have a medical examination other than the appointment date (when I am worried)?
体調の変化について	changes in health condition	予約外受診	Non-reserved consultation	受診日以外に体調が崩れた場合にどのように受診すればいいか。	What should I do if I feel sick on a day other than the day of the consultation?
体調の変化について	changes in health condition	予約外受診	Non-reserved consultation	癌があるが普段の風邪の時は開業医にかかってもいいか。	Can I see a practitioner if I have cancer but have a common cold?
体調の変化について	changes in health condition	疼痛コントロール	Pain control	痛みが強くなったら、どうしよう。	What if the pain gets stronger?
体調の変化について	changes in health condition	疼痛コントロール	Pain control	疼痛コントロール	Pain control
体調の変化について	changes in health condition	疼痛コントロール	Pain control	痛みが強くて動けなくなりました。	The pain was so strong that I couldn't move.
体調の変化について	changes in health condition	疼痛コントロール	Pain control	痛み止めが効かない	Pain relief does not work
体調の変化について	changes in health condition	疼痛コントロール	Pain control	疼痛時の対応、レスキュー使用のタイミング。	Response to pain, timing of rescue use.
体調の変化について	changes in health condition	喀痰	sputum	痰の出し方を教えてください。	Please tell me how to get sputum.
薬剤について	medications	サプリメント	supplement	サプリメントなどは続けてのんでも良いのか	Is it okay to continue taking supplements?
薬剤について	medications	化学療法の効果判定	Judgment of the effect of chemotherapy	お薬が効いているかわからない	I don't know if the medicine is working
薬剤について	medications	化学療法の副作用-一般論	Side Effects of Chemotherapy-General Theory	副作用の出方や対応	How side effects appear and how to deal with them
薬剤について	medications	化学療法の副作用-一般論	Side Effects of Chemotherapy-General Theory	副作用対策について。	About side effect measures.
薬剤について	medications	化学療法の副作用-一般論	Side Effects of Chemotherapy-General Theory	副作用はどんなものなのか。髪は抜けるのか。吐き気はあるか。	What are the side effects? Will my hair come off? Do you have nausea?
薬剤について	medications	化学療法の副作用-一般論	Side Effects of Chemotherapy-General Theory	副作用の説明でおどしやがって。本当に副作用でるんか。	I was scared by the explanation of the side effects. Is it really a side effect?
薬剤について	medications	化学療法の副作用-一般論	Side Effects of Chemotherapy-General Theory	化学療法の副作用について	About side effects of chemotherapy
薬剤について	medications	化学療法の副作用-一般論	Side Effects of Chemotherapy-General Theory	レジメンの副作用と対応	Side effects and treatment of regimen
薬剤について	medications	化学療法の副作用-一般論	Side Effects of Chemotherapy-General Theory	抗癌剤の副作用の頻度、どのくらいしんどいのか。	How often are the side effects of anticancer drugs and how severe are they?
薬剤について	medications	化学療法の副作用-一般論	Side Effects of Chemotherapy-General Theory	薬の副作用が心配です。	I am worried about the side effects of the drug.
薬剤について	medications	化学療法の副作用-一般論	Side Effects of Chemotherapy-General Theory	副作用	Side effects
薬剤について	medications	化学療法の副作用-内服薬の場合	Side effects of chemotherapy-in the case of oral medication	副作用症状が出た時に薬（EGFR-TKI等）を勝手に中止しても良いのか？継続した方が良いのか？	Is it okay to discontinue drugs (EGFR-TKI, etc.) when side effects occur? Should I continue?
薬剤について	medications	抗癌剤のスケジュール	Antineoplastic schedule	ケモをいつまでするのかきいてないということをわりと聞く。	I hear that I haven't heard how long I will play chemo.
薬剤について	medications	抗癌剤のスケジュール	Antineoplastic schedule	抗癌剤はいつまでするのか	How long will anti-cancer drugs be used?
薬剤について	medications	抗癌剤のスケジュール	Antineoplastic schedule	医師より提示された抗癌剤の期間について	About the period of anticancer drug presented by the doctor
薬剤について	medications	抗癌剤のスケジュール	Antineoplastic schedule	抗癌剤治療がいつまで続くのか。やめても良いのか。	How long will anti-cancer drug treatment last? Is it okay to stop?
薬剤について	medications	抗癌剤のスケジュール	Antineoplastic schedule	治療、目的を理解してないことがある。いつまで治療するんや？いつになったら治るん	You may not understand the treatment and purpose. How long will you be treated? When will it heal
薬剤について	medications	抗癌剤のスケジュール	Antineoplastic schedule	何の薬を使っているのか、	What medicine are you using
薬剤について	medications	抗癌剤のスケジュール	Antineoplastic schedule	この薬はなんの薬ですか	What kind of medicine is this medicine
薬剤について	medications	抗癌剤のスケジュール	Antineoplastic schedule	治療スケジュールについて。	About the treatment schedule.
薬剤について	medications	抗癌剤の効果	Effect of anticancer drug	治療薬はどの程度の効果か、まだ薬があるのか。 癌を消す（治癒）薬なのか。	How effective are the remedies, and are there still drugs? Is it a drug that eliminates (cures) cancer?
薬剤について	medications	抗癌剤の効果	Effect of anticancer drug	抗がん剤の効果について。	About the effect of anticancer drugs.
薬剤について	medications	抗癌剤以外の薬	Drugs other than anticancer drugs	市販のくすりを飲んでいいのか。前にもらった薬を飲んでもいいか。	Is it okay to take a commercially available medicine? Can I take the medicine I received before?
薬剤について	medications	抗癌剤以外の薬	Drugs other than anticancer drugs	市販薬の使い方、使っていいのか。	How to use over-the-counter drugs, can I use them?
薬剤について	medications	抗癌剤以外の薬	Drugs other than anticancer drugs	薬を飲み忘れた時はどうすればいいのか。	What should I do if I forget to take the medicine?
薬剤について	medications	抗癌剤以外の薬	Drugs other than anticancer drugs	入院中、中止にしていた薬は飲んで良いのか。	Is it okay to take the medicine that I had stopped while I was in the hospital?
薬剤について	medications	抗癌剤以外の薬	Drugs other than anticancer drugs	検査前の内服の可否について	Whether or not to take the medicine before the test
薬剤について	medications	抗癌剤以外の薬	Drugs other than anticancer drugs	食事をしていないときは薬は飲まない方がいいのではないか。	Isn't it better not to take medicine when you are not eating?
薬剤について	medications	骨転移がある場合の生活	Life with bone metastases	原疾患についても同様なのかもしれませんが、リハビリでは特に骨転移における説明を医師より受けている患者とそうでない患者が分かれていると思われます。また受けられる医療機関などにより治療方針が大きく異なっている様に思われます。	The same may be true for the underlying disease, but in rehabilitation, it seems that some patients receive explanations about bone metastases from doctors and others do not. In addition, it seems that the treatment policy differs greatly depending on the medical institutions that can receive it.
薬剤について	medications	麻薬	drug	疼痛時の薬剤、麻薬の副作用	Side effects of drugs and narcotics during pain
薬剤について	medications	麻薬	drug	息苦しいのを和らげる薬を使って何もわからなくなって死んでしまわないのか	Won't you die without knowing anything with a medicine that relieves suffocation?
薬剤について	medications	免疫チェックポイント阻害剤	Immune checkpoint inhibitor	免疫チェックポイント阻害剤について使用対象ではないのか？使用すれば効くとの誤解が多い	Isn't the immune checkpoint inhibitor a target for use? There are many misunderstandings that it works if used
薬剤について	medications	免疫チェックポイント阻害剤	Immune checkpoint inhibitor	オプシーボについて	About Opsivo
薬剤について	medications	予防接種	vaccination	インフルエンザなどの予防接種はどのタイミングで受けて良いか。	When should I be vaccinated against influenza?
薬剤について	medications	化学療法の副作用-一般論	Side Effects of Chemotherapy-General Theory	治療療法の副作用として聞いていない症状への対処方法	How to deal with unheard-of symptoms as a side effect of treatment
薬剤について	medications	化学療法の副作用-下痢	Side effects of chemotherapy-diarrhea	ジオトリフなど下痢の時の止痢剤の内服方法	How to take an antidiarrheal agent for diarrhea such as Geotriff
薬剤について	medications	化学療法の副作用-皮疹	Side effects of chemotherapy-rash	皮疹の対症療法	Symptomatic treatment for rash
薬剤について	medications	化学療法の副作用-便秘	Side effects of chemotherapy-constipation	便秘の対応など	Correspondence of constipation etc.
薬剤について	medications	化学療法の副作用-末梢神経障害	Side effects of chemotherapy-peripheral neuropathy	しびれへの対応。	Correspondence to numbness.
余命	prognosis	ADLの低下	Decrease in ADL	ここ数日で自分で身の回りのことができなくなった。どうすれば良いか。	In the last few days, I haven't been able to take care of myself. What should i do?
余命	prognosis	家族としての対処	Coping as a family	家族としてできることは何か？	What can you do as a family?
余命	prognosis	家族にできること	What the family can do	最期に家族にできることはなにか	What can a family do in the end
余命	prognosis	解釈モデル	Interpretation model	ただ仕事をしてきただけで、たばこも吸わないのになんでこの病気(中皮腫)にならなくちゃいけないのか	Why do I have to get this disease (mesothelioma) because I just worked and didn't smoke?
余命	prognosis	咳嗽	Cough	咳が出るのか	Do you cough
余命	prognosis	咳嗽	Cough	家で様子を見ていたが咳が止まらず。	I was watching at home, but my cough didn't stop.
余命	prognosis	緩和医療	Palliative medicine	苦しいとは聞いているが、苦しいけどどうしたらよいか。	I've heard that it's painful, but what should I do?
余命	prognosis	今後の経過	Future progress	体調で気をつけることはなにか これからどんな症状がでるか	What should I be careful about in my physical condition? What kind of symptoms will I have in the future?
余命	prognosis	今後の経過	Future progress	これからどんな症状が起きるのか？	What kind of symptoms will occur in the future?
余命	prognosis	肺がん術後の変化	Postoperative changes in lung cancer	術後肩甲骨周囲に違和感(手術で肋骨をとった所に肩甲骨がはまりこんでいた)	Postoperative discomfort around the scapula (the scapula was stuck in the place where the ribs were removed by surgery)
余命	prognosis	鼻出血	Epistaxis	こんなに鼻血が出て止まらないのに死んでしまわないのか(出血でパニック)	I wonder if I'll die even though I have so much nosebleeds (panic due to bleeding)
余命	prognosis	不安	anxiety	家では不安なこと、精神的に落ち込みによる、又、身体的症状、出現により活動範囲が縮小していること	Anxiety at home, mental depression, physical symptoms, and reduced range of activity due to appearance
余命	prognosis	不眠	insomnia	眠れない	can not sleep
余命	prognosis	腹痛	stomach ache	胃が痛いので薬がほしい。	I have a stomachache, so I want some medicine.
余命	prognosis	予約外受診	Non-reserved consultation	何かあったときにはどうすればいいか？	What should I do if something goes wrong?
余命	prognosis	余命	Life expectancy	いつまで家にいれますか？	How long can you stay home?
余命	prognosis	余命	Life expectancy	余命はあとどれくらいか。	How much life expectancy is left?
余命	prognosis	余命	Life expectancy	健康寿命の期間について	About the period of healthy life expectancy
余命	prognosis	余命	Life expectancy	あとどれくらいの命か	How much life is left
余命	prognosis	余命	Life expectancy	まだ子供が小さいので、できるだけ長く生きる方法はないか	My child is still small, so is there a way to live as long as possible?
