# Supplementary material for: Development and Early Feasibility of Chatbots for Educating Patients With Lung Cancer and Their Caregivers in Japan: Mixed Methods Study
Source: JMIR Cancer. 2021 Mar 10;7(1):e26911. doi: 10.2196/26911 (PMC8086641; doi:10.2196/26911)
Supplement: Multimedia Appendix 2 [file cancer_v7i1e26911_app2.xlsx]

## Sheet: Sheet1
Major categories	categories_Japanese	categories_English	source
medications	複数の治療選択肢	multiple treatment choice	https://www.jcancer.jp/consultion_and_support/%E3%81%8C%E3%82%93%E7%9B%B8%E8%AB%87%E3%83%9B%E3%83%83%E3%83%88%E3%83%A9%E3%82%A4%E3%83%B3
medications	セカンドオピニオン	second opinion	https://www.jcancer.jp/consultion_and_support/%E3%81%8C%E3%82%93%E7%9B%B8%E8%AB%87%E3%83%9B%E3%83%83%E3%83%88%E3%83%A9%E3%82%A4%E3%83%B4
changes in health condition	主治医に質問できない	Could not ask doctors	https://www.jcancer.jp/consultion_and_support/%E3%81%8C%E3%82%93%E7%9B%B8%E8%AB%87%E3%83%9B%E3%83%83%E3%83%88%E3%83%A9%E3%82%A4%E3%83%B5
medications	健康食品	supplements	https://www.jcancer.jp/consultion_and_support/%E3%81%8C%E3%82%93%E7%9B%B8%E8%AB%87%E3%83%9B%E3%83%83%E3%83%88%E3%83%A9%E3%82%A4%E3%83%B6
changes in health condition	病態についての説明-間質性肺炎	interstitial pneumonia	https://www.jstage.jst.go.jp/article/haigan/59/3/59_238/_article/-char/ja/
changes in health condition	病態についての説明-SIADH	syndrome of inappropriate antidiuretic hormone secretion	https://www.jstage.jst.go.jp/article/haigan/59/3/59_239/_article/-char/ja/
medications	無治療にしたい	want to be best supportive care	https://www.jstage.jst.go.jp/article/haigan/59/3/59_240/_article/-char/ja/
